# Supplementary material for: Three-Dimensional Evaluation of TMJ Morphology in Individuals with Maxillary or Mandibular Impacted Canines: A CBCT-Based Retrospective Study
Source: Diagnostics (Basel). 2026 Feb 6;16(3):496. doi: 10.3390/diagnostics16030496 (PMC12896977; doi:10.3390/diagnostics16030496)
Supplement: Supplementary file 1 [file diagnostics-16-00496-s001.zip]

Archive with 1 entries (1 files):
- diagnostics-4084925-supplementary.pdf
